# Supplementary material for: Effect of Melatonin Gel as an Adjunct to Non-Surgical Periodontal Therapy: A Systematic Review of Randomized Controlled Trials
Source: J Clin Med. 2026 Mar 30;15(7):2624. doi: 10.3390/jcm15072624 (PMC13072883; doi:10.3390/jcm15072624)
Supplement: Supplementary file 1 [file jcm-15-02624-s001.zip]

Archive with 1 entries (1 files):
- jcm-4187159-supplementary.pdf
